# Supplementary material for: Borreliosis and doxycycline treatment disrupt gut microbiota and immune responses in nonhuman primates
Source: mBio. 2025 Jun 27;16(8):e01437-25. doi: 10.1128/mbio.01437-25 (PMC12345261; doi:10.1128/mbio.01437-25)
Supplement: Table S1 — Number of DEGs found in each comparison of the single cell RNA sequencing analysis. [file mbio.01437-25-s0007.xlsx]

## Sheet: Sheet1
Table S1: Number of Differentially expressed genes in each subset relative to 0 DPI
Cell type	0vs28 DPI		0DPIvs14DPT IA		0DPIvs14DPT IO		0DPI vs 14DPT IO	0DPI vs 14DPT IA	0DPI vs 14DPT Common
	Down	Up	Down	Up	Down	Up
B cells#1	22	3	184	89	182	112	54	28	285
CD4 T cells	44	10	161	109	169	88	55	66	244
CD8 T cells	24	7	154	108	176	81	55	62	243
B cells#2	24	8	182	126	183	130	46	36	313
C. Mono#1	111	59	78	30	76	44	52	37	86
C. Mono#2	4	3	185	75	183	55	74	90	211
N.C. Mono.	44	9	164	82	169	71	64	63	223
NK cells	9	4	246	6	200	130	171	86	210
DC	292	165	33	89	49	39	74	17	25
C. Mono#3	11	95	0	0	0	0	0	0	0
